# Supplementary material for: Cataleptogenic Effect of Haloperidol Formulated in Water-Soluble Calixarene-Based Nanoparticles
Source: Pharmaceutics. 2023 Mar 11;15(3):921. doi: 10.3390/pharmaceutics15030921 (PMC10059056; doi:10.3390/pharmaceutics15030921)
Supplement: Supplementary file 1 [file pharmaceutics-15-00921-s001.zip]

Archive with 1 entries (1 files):
- pharmaceutics-2261943-supplementary.pdf
